# Supplementary material for: A New Root and Trunk Rot Disease of Grapevine Plantlets Caused by Fusarium in Four Species Complexes
Source: J Fungi (Basel). 2025 Mar 17;11(3):230. doi: 10.3390/jof11030230 (PMC11942937; doi:10.3390/jof11030230)
Supplement: Supplementary file 1 [file jof-11-00230-s001.zip]

Archive with 1 entries (1 files):
- jof-3497316-supplementary.pdf
